# Supplementary material for: JNK pathway suppression mediates insensitivity to combination endocrine therapy and CDK4/6 inhibition in ER+ breast cancer
Source: J Exp Clin Cancer Res. 2025 Aug 19;44:244. doi: 10.1186/s13046-025-03466-9 (PMC12363127; doi:10.1186/s13046-025-03466-9)
Supplement: Supplementary file 2 — Supplementary Table 2: Common sgRNA hits from CRISPR/Cas9 screens [file 13046_2025_3466_MOESM2_ESM.xlsx]

## Sheet: Table S2 - Common sgRNAs
		PALBOCICLIB (P)		TAMOXIFEN+ PALBOCICLIB (T+P)
	sgRNA	P Early	P Late	T+P Early	T+P Late	Aggregate Score	HITS
	RB1	2.1	8.1	2.6	9.4	22.2	KNOWN
	MAP2K7	0.91	5.2	5.2	8.8	20.11	JNK
	MAP2K4	0.63	2.8	1.9	5.6	10.93	JNK
	FBXO28	1.1	2	3	4.8	10.9
	PTEN	0.94	1.5	2.2	4.1	8.74	KNOWN
	MAP3K11	0.4	1.8	1.6	4.5	8.3	JNK
	PTPN12	0.54	1.1	0.72	5.8	8.16
	ATXN7L3	0	2.9	1.3	3.3	7.5
	FZR1	0.38	2.3	1.7	2.9	7.28
	NFIB	0.43	1.5	2.2	3.1	7.23
	KEAP1	0.48	0.98	1.6	4.1	7.16
	TIAL1	0.74	2.1	1.5	2.1	6.44
	LZTR1	0.46	1.5	1.5	2.8	6.26
	STK11	0.51	0.92	1.6	3.2	6.23
	CFAP20	0.42	1.5	1.4	2.8	6.12
	CDKN1A	0.39	2.4	1.3	2	6.09	KNOWN
	NFIC	0.31	0.83	1.7	3.2	6.04
	BCOR	0.55	0	2.2	3.2	5.95
	MEX3D	0.54	0	1.2	4.2	5.94
	RNF41	0.66	1.1	1.3	2.2	5.26
	LCMT1	0	2.1	1	2.1	5.2
	LOC100132146	0	0.84	0.64	3.7	5.18
	ZFR	0.43	0.94	1.2	2.6	5.17
	JUN	0	1	0.66	3.4	5.06	JNK
	ARRDC3	0.48	1.2	1.4	1.9	4.98
	UBQLN2	0.52	1	1.3	2.1	4.92
	NSD1	0.31	0.83	1.2	2.5	4.84
	MARK2	0.41	0.96	1	2.4	4.77
	RASA3	0.36	1	0	3.4	4.76
	TBATA	0.55	0.82	1	2.2	4.57
	CLASRP	0	1.1	1.1	2.3	4.5
	LIMK2	0	1	0.88	2.4	4.28
	ZNF592	0.39	0	1.3	2.5	4.19
	MAPK9	0	1.4	0.76	2	4.16	JNK
	PEPD	0	1.1	0.98	2	4.08
	STX6	0	1.1	0.77	2.2	4.07
	ZC3H4	0.36	0	1.2	2.5	4.06
	COL6A6	0	1.1	0.72	2.2	4.02
	MAGED2	0.31	0	1.3	2.4	4.01
	ZFP36L2	0.41	0	1.3	2.3	4.01
	THAP7	0	0.75	0.69	2.5	3.94
	ZXDB	0.42	0	1.3	2.2	3.92
	C22orf42	0	0.89	0.89	2.1	3.88
	ATRN	0.39	0	1.3	2.1	3.79
	PLA1A	0.44	0.78	0	2.5	3.72
	GGNBP2	0.42	2.1	1.2	0	3.72
	GPR31	0.41	0.98	0	2.3	3.69
	HDAC8	0.36	0	1.4	1.9	3.66
	SMARCD1	0	0.79	0.92	1.9	3.61
	TOP2B	0.37	0	1.2	2	3.57
	FOXO3	0.79	1.8	0.97	0	3.56
	OR10S1	0.4	0.87	0	2.1	3.37
	DPP9	0.62	2	0.75	0	3.37
	SMAD4	0.66	1.6	1.1	0	3.36
	C5orf22	0.31	0	0.84	2.2	3.35
	DGAT2L6	0.41	1.8	1	0	3.21
	HMBOX1	0.31	0	0.63	2.2	3.14
	MECOM	0.74	1.4	0.99	0	3.13
	ZNF558	0.32	0	0.8	2	3.12
	MAOB	0.32	0	0.89	1.9	3.11
	SS18	0.61	1	1.5	0	3.11
	HLA-B	0.3	2.1	0.65	0	3.05
	DDIT4	0.74	1.3	1	0	3.04
	ZDHHC23	0.34	1.4	1.3	0	3.04
	ARL15	0.62	1.3	1.1	0	3.02
	BRWD1	0.45	1	1.5	0	2.95
	TRIM42	0.36	1.7	0.76	0	2.82
	BBX	0.51	1.6	0.67	0	2.78
	KLF3	0.45	0.78	1.5	0	2.73
	AADACL2	0.42	1.3	0.97	0	2.69
	SLC43A2	0.66	1.1	0.91	0	2.67
	HNRNPUL1	0.46	1	1.2	0	2.66
	FIBP	0.53	1.5	0.62	0	2.65
	GAP43	0.41	1.5	0.74	0	2.65
	SLC45A4	0.48	0.92	1.2	0	2.6
	RABL6	0.46	0.92	1.2	0	2.58
	PLEKHA1	0.51	0.86	1.2	0	2.57
	ZNF551	0.39	1.4	0.77	0	2.56
	LCE3C	0.43	1	1.1	0	2.53
	SIK2	0.35	1.3	0.83	0	2.48
	OR51Q1	0.3	1.4	0.77	0	2.47
	C5orf34	0.54	0.94	0.98	0	2.46
	EPHA6	0.48	1.3	0.66	0	2.44
	CCL8	0.48	1.2	0.75	0	2.43
	SCAF8	0.41	1.1	0.91	0	2.42
	ZNF100	0.7	0.76	0.93	0	2.39
	SH2B3	0.56	0.91	0.9	0	2.37
	IPO8	0.55	1	0.8	0	2.35
	TNRC6B	0.35	1	0.99	0	2.34
	GIGYF2	0.38	1.3	0.64	0	2.32
	PLEKHH3	0.4	1.2	0.72	0	2.32
	ZNF81	0.5	1.1	0.72	0	2.32
	AP2A2	0.5	1.1	0.71	0	2.31
	RHO	0.33	1.1	0.88	0	2.31
	CPEB4	0.31	0.79	1.2	0	2.3
	DACT2	0.43	0.97	0.89	0	2.29
	FAM228B	0.31	1.2	0.78	0	2.29
	SGTB	0.37	1.2	0.72	0	2.29
	RHBDD1	0.39	1.1	0.77	0	2.26
	RNASET2	0.36	1.1	0.8	0	2.26
	SOX4	0.72	0.77	0.75	0	2.24
	STX19	0.38	1.2	0.63	0	2.21
	BRD9	0.49	0.94	0.76	0	2.19
	TNFRSF13C	0.42	0.97	0.8	0	2.19
	MAN1A1	0.33	0.85	1	0	2.18
	GSK3B	0.3	1.2	0.66	0	2.16
	STOM	0.47	0.93	0.76	0	2.16
	LUC7L2	0.42	0.91	0.82	0	2.15
	SIDT1	0.34	1	0.8	0	2.14
	C1RL	0.58	0.84	0.71	0	2.13
	PMP22	0.5	0.81	0.81	0	2.12
	ZNF880	0.3	1	0.82	0	2.12
	KIAA1586	0.34	0.77	1	0	2.11
	RAC2	0.31	0.91	0.88	0	2.1
	DERA	0.44	1	0.65	0	2.09
	TCP10L2	0.42	0.98	0.65	0	2.05
	ELMOD2	0.49	0.83	0.72	0	2.04
	MB	0.43	0.87	0.74	0	2.04
	CFAP97	0.3	0.97	0.75	0	2.02
	PRB3	0.43	0.78	0.81	0	2.02
	SFRP1	0.37	0.81	0.84	0	2.02
	ACRV1	0.31	1	0.7	0	2.01
	ST6GALNAC6	0.36	0.84	0.8	0	2
	CLTCL1	0.32	0.77	0.9	0	1.99
	SDF2L1	0.4	0.91	0.68	0	1.99
	MYLK	0.39	0.91	0.69	0	1.99
	ARAP2	0.34	0.76	0.88	0	1.98
	ZNF395	0.51	0.82	0.64	0	1.97
	CEBPA	0.42	0.88	0.66	0	1.96
	KCNMB3	0.43	0.81	0.71	0	1.95
	ANKRD22	0.42	0.8	0.72	0	1.94
	HDX	0.4	0.82	0.71	0	1.93
	ZNF410	0.41	0.87	0.64	0	1.92
	NRP1	0.45	0.76	0.69	0	1.9
	FAM189A2	0.4	0.8	0.66	0	1.86
	GSTT2B	0.45	0.77	0.63	0	1.85
	FUNDC1	0.31	0.84	0.69	0	1.84
	CBX7	0.41	0.76	0.64	0	1.81
	MEI1	0.31	0.76	0.65	0	1.72
